# Supplementary material for: The AREB transcription factor SaAREB6 promotes drought stress-induced santalol biosynthesis in sandalwood
Source: Hortic Res. 2024 Dec 17;12(3):uhae347. doi: 10.1093/hr/uhae347 (PMC11890025; doi:10.1093/hr/uhae347)
Supplement: Web_Material_uhae347 [file web_material_uhae347.zip]

Archive with 8 entries (8 files):
- Fig S1.tif
- Fig S2.tif
- Fig S3.tif
- Fig S4.tif
- Fig S5.tif
- Table S1.xlsx
- Table S2.xlsx
- Table S3.doc
