# Supplementary material for: The AREB transcription factor SaAREB6 promotes drought stress-induced santalol biosynthesis in sandalwood
Source: Hortic Res. 2024 Dec 17;12(3):uhae347. doi: 10.1093/hr/uhae347 (PMC11890025; doi:10.1093/hr/uhae347)
Supplement: Web_Material_uhae347 [file web_material_uhae347.zip › Table S1.xlsx]

## Sheet: sheet1
Subject_ID	GO	KEGG	KO_ENTRY	EC	Description
Sal1G00230	GO:0000375(RNA splicing, via transesterification reactions);GO:0004004(ATP-dependent RNA helicase activity);GO:0005682(U5 snRNP);GO:0010501(RNA secondary structure unwinding);GO:0071013(catalytic step 2 spliceosome)	03040(Spliceosome)	K12858	EC:3.6.4.13	PREDICTED: DEAD-box ATP-dependent RNA helicase 21 [Cucumis sativus]
Sal1G09310	GO:0005737(cytoplasm);GO:0006777(Mo-molybdopterin cofactor biosynthetic process);GO:0006970(response to osmotic stress);GO:0008265(Mo-molybdopterin cofactor sulfurase activity);GO:0009000(selenocysteine lyase activity);GO:0009408(response to heat);GO:0009409(response to cold);GO:0009651(response to salt stress);GO:0009688(abscisic acid biosynthetic process);GO:0009734(auxin-activated signaling pa…	00790(Folate biosynthesis)	K15631	EC:2.8.1.9	PREDICTED: molybdenum cofactor sulfurase isoform X1 [Vitis vinifera]
Sal1G10550	NA	NA	NA	NA	PREDICTED: mediator-associated protein 1-like [Daucus carota subsp. sativus]
Sal10G08370	GO:0005319(lipid transporter activity);GO:0005543(phospholipid binding);GO:0006869(lipid transport);GO:0009507(chloroplast);GO:0009536(plastid);GO:0009706(chloroplast inner membrane);GO:0009941(chloroplast envelope);GO:0016020(membrane);GO:0016021(integral component of membrane);GO:0032365(intracellular lipid transport)	NA	NA	NA	PREDICTED: protein TRIGALACTOSYLDIACYLGLYCEROL 2, chloroplastic-like isoform X1 [Juglans regia]
Sal10G08690	NA	NA	NA	NA	uncharacterized protein LOC111306318 [Durio zibethinus]
Sal10G08710	GO:0003674(molecular_function);GO:0005634(nucleus);GO:0008150(biological_process)	NA	NA	NA	hypothetical protein CK203_043925 [Vitis vinifera]
Sal10G06650	GO:0016787(hydrolase activity)	00590(Arachidonic acid metabolism);04146(Peroxisome)	K08726	EC:3.3.2.10;EC:3.1.3.76	Epoxide hydrolase-like protein [Corchorus olitorius]
Sal10G07880	GO:0005737(cytoplasm)	NA	NA	NA	F-box protein [Actinidia chinensis var. chinensis]
Sal10G17750	GO:0005351(carbohydrate:proton symporter activity);GO:0005355(glucose transmembrane transporter activity);GO:0005887(integral component of plasma membrane);GO:0046323(glucose import)	NA	NA	NA	sugar transport protein 14-like [Hevea brasiliensis]
Sal10G17930	GO:0004674(protein serine/threonine kinase activity);GO:0005643(nuclear pore);GO:0005770(late endosome);GO:0006468(protein phosphorylation);GO:0006623(protein targeting to vacuole);GO:0016236(macroautophagy);GO:0030242(autophagy of peroxisome);GO:0034271(phosphatidylinositol 3-kinase complex, class III, type I);GO:0034272(phosphatidylinositol 3-kinase complex, class III, type II);GO:0045324(late …	04136(Autophagy - other eukaryotes)	K08333	EC:2.7.11.1	PREDICTED: probable serine/threonine-protein kinase vps15 isoform X1 [Vitis vinifera]
Sal10G18760	GO:0004675(transmembrane receptor protein serine/threonine kinase activity);GO:0005515(protein binding);GO:0005524(ATP binding);GO:0005886(plasma membrane);GO:0006468(protein phosphorylation);GO:0007166(cell surface receptor signaling pathway);GO:0009742(brassinosteroid mediated signaling pathway);GO:0016301(kinase activity)	04075(Plant hormone signal transduction)	K14500	EC:2.7.11.1	putative serine/threonine-protein kinase BSK3 [Vitis vinifera]
Sal10G19460	GO:0003735(structural constituent of ribosome);GO:0005840(ribosome);GO:0006412(translation);GO:0009507(chloroplast);GO:0009536(plastid);GO:0009570(chloroplast stroma);GO:0009941(chloroplast envelope);GO:0032544(plastid translation)	NA	NA	NA	PREDICTED: 30S ribosomal protein S31, chloroplastic [Malus domestica]
Sal2G13040	GO:0003735(structural constituent of ribosome);GO:0019843(rRNA binding);GO:0022627(cytosolic small ribosomal subunit);GO:0045903(positive regulation of translational fidelity)	03010(Ribosome)	K02997	NA	40S ribosomal protein S9-2 [Ziziphus jujuba]
Sal2G13160	GO:0003723(RNA binding);GO:0003735(structural constituent of ribosome);GO:0006412(translation);GO:0022625(cytosolic large ribosomal subunit);GO:0042254(ribosome biogenesis)	NA	NA	NA	Ribosomal protein L34Ae [Corchorus capsularis]
Sal3G15050	GO:0000976(transcription regulatory region sequence-specific DNA binding);GO:0000977(RNA polymerase II regulatory region sequence-specific DNA binding);GO:0003677(DNA binding);GO:0003700(DNA binding transcription factor activity);GO:0005515(protein binding);GO:0005634(nucleus);GO:0006351(transcription, DNA-templated);GO:0006355(regulation of transcription, DNA-templated);GO:0009414(response to wa…	04075(Plant hormone signal transduction)	K14432	NA	bZIP transcription factor bZIP8 [Camellia sinensis]
Sal9G07770	GO:0003723(RNA binding);GO:0004819(glutamine-tRNA ligase activity);GO:0005739(mitochondrion);GO:0005829(cytosol);GO:0006425(glutaminyl-tRNA aminoacylation)	00970(Aminoacyl-tRNA biosynthesis)	K01886	EC:6.1.1.18	PREDICTED: glutamine--tRNA ligase isoform X2 [Vitis vinifera]
Sal8G22650	GO:0003700(DNA binding transcription factor activity);GO:0005515(protein binding);GO:0005634(nucleus);GO:0006351(transcription, DNA-templated);GO:0009738(abscisic acid-activated signaling pathway);GO:0009785(blue light signaling pathway);GO:0009793(embryo development ending in seed dormancy);GO:0010262(somatic embryogenesis);GO:0043565(sequence-specific DNA binding);GO:0045723(positive regulation…	NA	NA	NA	Transcription factor, CBFA/NFYB, DNA topoisomerase [Corchorus capsularis]
Sal7G07570	GO:0000981(RNA polymerase II transcription factor activity, sequence-specific DNA binding);GO:0001135(transcription factor activity, RNA polymerase II transcription factor recruiting);GO:0003677(DNA binding);GO:0003700(DNA binding transcription factor activity);GO:0005634(nucleus);GO:0006351(transcription, DNA-templated);GO:0006355(regulation of transcription, DNA-templated);GO:0006357(regulation…	NA	NA	NA	transcription factor MYB30 [Ziziphus jujuba]
Sal7G02450	GO:0003674(molecular_function);GO:0009507(chloroplast);GO:0016021(integral component of membrane)	NA	NA	NA	uncharacterized protein LOC107422865 [Ziziphus jujuba]
Sal8G24890	GO:0003777(microtubule motor activity);GO:0005871(kinesin complex);GO:0007018(microtubule-based movement);GO:0016887(ATPase activity)	NA	NA	NA	Kinesin-like protein [Actinidia chinensis var. chinensis]
Sal9G07770	GO:0003723(RNA binding);GO:0004819(glutamine-tRNA ligase activity);GO:0005739(mitochondrion);GO:0005829(cytosol);GO:0006425(glutaminyl-tRNA aminoacylation)	00970(Aminoacyl-tRNA biosynthesis)	K01886	EC:6.1.1.18	PREDICTED: glutamine--tRNA ligase isoform X2 [Vitis vinifera]
Sal5G13620	GO:0003674(molecular_function);GO:0005634(nucleus);GO:0009734(auxin-activated signaling pathway)	NA	NA	NA	PREDICTED: uncharacterized protein LOC105122141 [Populus euphratica]
Sal6G10820	GO:0005739(mitochondrion);GO:0006412(translation)	03010(Ribosome)	K02895	NA	PREDICTED: 50S ribosomal protein L24-like [Prunus mume]
Sal6G10820	GO:0005739(mitochondrion);GO:0006412(translation)	03010(Ribosome)	K02895	NA	PREDICTED: 50S ribosomal protein L24-like [Prunus mume]
Sal3G11840	GO:0005515(protein binding);GO:0005634(nucleus);GO:0008150(biological_process)	NA	NA	NA	PREDICTED: uncharacterized protein LOC104596551 [Nelumbo nucifera]
Sal3G12350	GO:0003700(DNA binding transcription factor activity);GO:0005516(calmodulin binding);GO:0005634(nucleus);GO:0006351(transcription, DNA-templated);GO:0006355(regulation of transcription, DNA-templated);GO:0019760(glucosinolate metabolic process);GO:0043565(sequence-specific DNA binding)	04016(MAPK signaling pathway - plant);04626(Plant-pathogen interaction)	K13425	NA	probable WRKY transcription factor 21 [Quercus suber]
Sal9G07440	GO:0000976(transcription regulatory region sequence-specific DNA binding);GO:0000987(proximal promoter sequence-specific DNA binding);GO:0003677(DNA binding);GO:0003700(DNA binding transcription factor activity);GO:0005515(protein binding);GO:0005634(nucleus);GO:0006351(transcription, DNA-templated);GO:0007275(multicellular organism development);GO:0009555(pollen development);GO:0010152(pollen ma…	NA	NA	NA	Agamous-like MADS-box protein AGL65 [Vitis vinifera]
						--	--
						--	--
						--	--
						--	--
						--	--
						YABBY	YABBY family protein
						HD-ZIP	HD-ZIP family protein
						--	--
						MYB	MYB family protein
						--	--
						--	--
						--	--
						--	--
						--	--
						--	--
						--	--
						bHLH	bHLH family protein
						--	--
						--	--
						--	--
						--	--
						--	--
						NF-YB	NF-YB family protein
						--	--
						--	--
						--	--
						--	--
						--	--
						--	--
						--	--
						--	--
						--	--
						--	--
						--	--
						--	--
						--	--
						--	--
						--	--
						--	--
						--	--
						--	--
						C2H2	C2H2 family protein
						--	--
						--	--
						--	--
						--	--
						--	--
						--	--
						--	--
						--	--
						--	--
						--	--
						--	--
						--	--
						--	--
						--	--
						YABBY	YABBY family protein
						--	--
						--	--
