# Supplementary material for: The AREB transcription factor SaAREB6 promotes drought stress-induced santalol biosynthesis in sandalwood
Source: Hortic Res. 2024 Dec 17;12(3):uhae347. doi: 10.1093/hr/uhae347 (PMC11890025; doi:10.1093/hr/uhae347)
Supplement: Web_Material_uhae347 [file web_material_uhae347.zip › Table S2.xlsx]

## Sheet: Sheet1
PlantCARE_24341	G-box	TACGTG	26	6	+	Arabidopsis thaliana	cis-acting regulatory element involved in light responsiveness
PlantCARE_24341	G-box	ACACGTGT	522	8	+	Brassica napus	cis-acting regulatory element involved in light responsiveness
PlantCARE_24341	G-box	CACGTG	523	6	+	Arabidopsis thaliana	cis-acting regulatory element involved in light responsiveness
PlantCARE_24341	G-box	CACGTG	1114	6	-	Arabidopsis thaliana	cis-acting regulatory element involved in light responsiveness
PlantCARE_24341	G-box	TACGTG	1426	6	-	Arabidopsis thaliana	cis-acting regulatory element involved in light responsiveness
PlantCARE_24341	CAT-box	GCCACT	1503	6	-	Arabidopsis thaliana	cis-acting regulatory element related to meristem expression
PlantCARE_24341	Unnamed__4	CTCC	230	4	-	Petroselinum hortense
PlantCARE_24341	Unnamed__4	CTCC	269	4	-	Petroselinum hortense
PlantCARE_24341	Unnamed__4	CTCC	776	4	-	Petroselinum hortense
PlantCARE_24341	Unnamed__4	CTCC	816	4	-	Petroselinum hortense
PlantCARE_24341	Unnamed__4	CTCC	874	4	-	Petroselinum hortense
PlantCARE_24341	Unnamed__4	CTCC	893	4	-	Petroselinum hortense
PlantCARE_24341	Unnamed__4	CTCC	1182	4	-	Petroselinum hortense
PlantCARE_24341	Unnamed__4	CTCC	1315	4	-	Petroselinum hortense
PlantCARE_24341	Unnamed__4	CTCC	1381	4	-	Petroselinum hortense
PlantCARE_24341	Unnamed__4	CTCC	1418	4	+	Petroselinum hortense
PlantCARE_24341	Unnamed__4	CTCC	1465	4	+	Petroselinum hortense
PlantCARE_24341	Unnamed__4	CTCC	1469	4	+	Petroselinum hortense
PlantCARE_24341	Unnamed__4	CTCC	1733	4	+	Petroselinum hortense
PlantCARE_24341	Unnamed__4	CTCC	1820	4	+	Petroselinum hortense
PlantCARE_24341	Unnamed__4	CTCC	1894	4	-	Petroselinum hortense
PlantCARE_24341	Unnamed__4	CTCC	1947	4	+	Petroselinum hortense
PlantCARE_24341	MYC	CATTTG	1517	6	-	Arabidopsis thaliana
PlantCARE_24341	AAGAA-motif	GAAAGAA	910	7	+	Avena sativa
PlantCARE_24341	ABRE4	CACGTA	26	6	-	Zea mays
PlantCARE_24341	ABRE4	CACGTA	1426	6	+	Zea mays
PlantCARE_24341	TATA-box	TATA	24	4	+	Arabidopsis thaliana	core promoter element around -30 of transcription start
PlantCARE_24341	TATA-box	TATA	36	4	+	Arabidopsis thaliana	core promoter element around -30 of transcription start
PlantCARE_24341	TATA-box	TATA	236	4	+	Arabidopsis thaliana	core promoter element around -30 of transcription start
PlantCARE_24341	TATA-box	ATTATA	323	6	+	Brassica napus	core promoter element around -30 of transcription start
PlantCARE_24341	TATA-box	TATAA	324	5	-	Arabidopsis thaliana	core promoter element around -30 of transcription start
PlantCARE_24341	TATA-box	TATA	325	4	+	Arabidopsis thaliana	core promoter element around -30 of transcription start
PlantCARE_24341	TATA-box	TATTTAAA	550	8	-	Arabidopsis thaliana	core promoter element around -30 of transcription start
PlantCARE_24341	TATA-box	ATTATA	998	6	+	Brassica napus	core promoter element around -30 of transcription start
PlantCARE_24341	TATA-box	TATAA	999	5	-	Arabidopsis thaliana	core promoter element around -30 of transcription start
PlantCARE_24341	TATA-box	TATA	1000	4	-	Arabidopsis thaliana	core promoter element around -30 of transcription start
PlantCARE_24341	TATA-box	TATAAAT	1227	7	-	Brassica juncea	core promoter element around -30 of transcription start
PlantCARE_24341	TATA-box	TATAAA	1228	6	-	Helianthus annuus	core promoter element around -30 of transcription start
PlantCARE_24341	TATA-box	TATAA	1229	5	-	Arabidopsis thaliana	core promoter element around -30 of transcription start
PlantCARE_24341	TATA-box	TATA	1230	4	-	Arabidopsis thaliana	core promoter element around -30 of transcription start
PlantCARE_24341	TATA-box	TATAAAA	1331	7	-	Pisum sativum	core promoter element around -30 of transcription start
PlantCARE_24341	TATA-box	TATAAA	1332	6	-	Helianthus annuus	core promoter element around -30 of transcription start
PlantCARE_24341	TATA-box	TATATAA	1333	7	-	Arabidopsis thaliana	core promoter element around -30 of transcription start
PlantCARE_24341	TATA-box	TATATA	1334	6	-	Arabidopsis thaliana	core promoter element around -30 of transcription start
PlantCARE_24341	TATA-box	TATA	1336	4	-	Arabidopsis thaliana	core promoter element around -30 of transcription start
PlantCARE_24341	TATA-box	ATATAA	1352	6	+	Brassica oleracea	core promoter element around -30 of transcription start
PlantCARE_24341	TATA-box	TATA	1353	4	-	Arabidopsis thaliana	core promoter element around -30 of transcription start
PlantCARE_24341	TATA-box	TATACA	1360	6	-	Helianthus annuus	core promoter element around -30 of transcription start
PlantCARE_24341	TATA-box	TATA	1362	4	-	Arabidopsis thaliana	core promoter element around -30 of transcription start
PlantCARE_24341	TATA-box	TATAA	1523	5	-	Arabidopsis thaliana	core promoter element around -30 of transcription start
PlantCARE_24341	TATA-box	TATA	1524	4	-	Arabidopsis thaliana	core promoter element around -30 of transcription start
PlantCARE_24341	TATA-box	TATATA	1548	6	-	Arabidopsis thaliana	core promoter element around -30 of transcription start
PlantCARE_24341	TATA-box	ATATAT	1549	6	-	Brassica napus	core promoter element around -30 of transcription start
PlantCARE_24341	TATA-box	TATA	1550	4	-	Arabidopsis thaliana	core promoter element around -30 of transcription start
PlantCARE_24341	TATA-box	TATAA	1887	5	-	Arabidopsis thaliana	core promoter element around -30 of transcription start
PlantCARE_24341	TATA-box	TATA	1888	4	-	Arabidopsis thaliana	core promoter element around -30 of transcription start
PlantCARE_24341	TATA-box	TATA	1966	4	-	Arabidopsis thaliana	core promoter element around -30 of transcription start
PlantCARE_24341	GATA-motif	GATAGGA	215	7	+	Arabidopsis thaliana	part of a light responsive element
PlantCARE_24341	TC-rich repeats	ATTCTCTAAC	514	9	+	Nicotiana tabacum	cis-acting element involved in defense and stress responsiveness
PlantCARE_24341	Myb-binding site	CAACAG	632	6	+	Nicotiana tabacum
PlantCARE_24341	Myb-binding site	CAACAG	1718	6	+	Nicotiana tabacum
PlantCARE_24341	TCT-motif	TCTTAC	1972	6	+	Arabidopsis thaliana	part of a light responsive element
PlantCARE_24341	ABRE	ACGTG	27	5	+	Arabidopsis thaliana	cis-acting element involved in the abscisic acid responsiveness
PlantCARE_24341	ABRE	ACGTG	176	5	-	Arabidopsis thaliana	cis-acting element involved in the abscisic acid responsiveness
PlantCARE_24341	ABRE	CACGTG	523	6	+	Arabidopsis thaliana	cis-acting element involved in the abscisic acid responsiveness
PlantCARE_24341	ABRE	ACGTG	524	5	+	Arabidopsis thaliana	cis-acting element involved in the abscisic acid responsiveness
PlantCARE_24341	ABRE	CACGTG	1114	6	-	Arabidopsis thaliana	cis-acting element involved in the abscisic acid responsiveness
PlantCARE_24341	ABRE	ACGTG	1115	5	+	Arabidopsis thaliana	cis-acting element involved in the abscisic acid responsiveness
PlantCARE_24341	ABRE	ACGTG	1426	5	-	Arabidopsis thaliana	cis-acting element involved in the abscisic acid responsiveness
PlantCARE_24341	ABRE	ACGTG	1440	5	-	Arabidopsis thaliana	cis-acting element involved in the abscisic acid responsiveness
PlantCARE_24341	ABRE3a	TACGTG	26	6	+	Zea mays
PlantCARE_24341	ABRE3a	TACGTG	1426	6	-	Zea mays
PlantCARE_24341	LTR	CCGAAA	1234	6	-	Hordeum vulgare	cis-acting element involved in low-temperature responsiveness
PlantCARE_24341	ATC-motif	AGTAATCT	1642	8	+	Spinacia oleracea	part of a conserved DNA module involved in light responsiveness
PlantCARE_24341	ERE	ATTTTAAA	856	8	+	Nicotiana glutinos
PlantCARE_24341	ERE	ATTTTAAA	1280	8	-	Nicotiana glutinos
PlantCARE_24341	ERE	ATTTCATA	1592	8	+	Nicotiana glutinos
PlantCARE_24341	ERE	ATTTTAAA	1850	8	-	Nicotiana glutinos
PlantCARE_24341	Myc	TCTCTTA	1970	7	+	Arabidopsis thaliana
PlantCARE_24341	Myb	TAACTG	441	6	-	Arabidopsis thaliana
PlantCARE_24341	TCCC-motif	TCTCCCT	267	7	-	Spinacia oleracea	part of a light responsive element
PlantCARE_24341	Box 4	ATTAAT	492	6	+	Petroselinum crispum	part of a conserved DNA module involved in light responsiveness
PlantCARE_24341	Box 4	ATTAAT	1029	6	-	Petroselinum crispum	part of a conserved DNA module involved in light responsiveness
PlantCARE_24341	W box	TTGACC	530	6	+	Arabidopsis thaliana
PlantCARE_24341	ARE	AAACCA	1260	6	-	Zea mays	cis-acting regulatory element essential for the anaerobic induction
PlantCARE_24341	MYB	CAACAG	632	6	+	Arabidopsis thaliana
PlantCARE_24341	MYB	CAACAG	1718	6	+	Arabidopsis thaliana
PlantCARE_24341		motif_sequence	398	4	-	organism	short_function
PlantCARE_24341		motif_sequence	405	4	+	organism	short_function
PlantCARE_24341		motif_sequence	463	4	+	organism	short_function
PlantCARE_24341		motif_sequence	488	4	-	organism	short_function
PlantCARE_24341		motif_sequence	702	4	-	organism	short_function
PlantCARE_24341		motif_sequence	726	4	-	organism	short_function
PlantCARE_24341		motif_sequence	753	4	-	organism	short_function
PlantCARE_24341		motif_sequence	941	4	-	organism	short_function
PlantCARE_24341		motif_sequence	1791	4	-	organism	short_function
PlantCARE_24341		motif_sequence	1858	4	+	organism	short_function
PlantCARE_24341	re2f-1	GCGGGAAA	678	8	-	Oryza sativa
PlantCARE_24341	WUN-motif	AAATTTCTT	1587	9	-	Nicotiana glutinosa
PlantCARE_24341	CAAT-box	CCAAT	94	5	+	Arabidopsis thaliana	common cis-acting element in promoter and enhancer regions
PlantCARE_24341	CAAT-box	CAAT	95	4	+	Nicotiana glutinosa
PlantCARE_24341	CAAT-box	CCAAT	103	5	-	Arabidopsis thaliana	common cis-acting element in promoter and enhancer regions
PlantCARE_24341	CAAT-box	CAAAT	193	5	+	Pisum sativum	common cis-acting element in promoter and enhancer regions
PlantCARE_24341	CAAT-box	CAAAT	247	5	-	Pisum sativum	common cis-acting element in promoter and enhancer regions
PlantCARE_24341	CAAT-box	CAAT	296	4	-	Nicotiana glutinosa
PlantCARE_24341	CAAT-box	CAAT	315	4	+	Nicotiana glutinosa
PlantCARE_24341	CAAT-box	CCAAT	357	5	-	Arabidopsis thaliana	common cis-acting element in promoter and enhancer regions
PlantCARE_24341	CAAT-box	CAAAT	364	5	+	Pisum sativum	common cis-acting element in promoter and enhancer regions
PlantCARE_24341	CAAT-box	CAAAT	430	5	+	Pisum sativum	common cis-acting element in promoter and enhancer regions
PlantCARE_24341	CAAT-box	CAAT	435	4	+	Nicotiana glutinosa
PlantCARE_24341	CAAT-box	CCAAT	511	5	+	Arabidopsis thaliana	common cis-acting element in promoter and enhancer regions
PlantCARE_24341	CAAT-box	CAAT	512	4	+	Nicotiana glutinosa
PlantCARE_24341	CAAT-box	CCAAT	618	5	-	Arabidopsis thaliana	common cis-acting element in promoter and enhancer regions
PlantCARE_24341	CAAT-box	CAAT	694	4	+	Nicotiana glutinosa
PlantCARE_24341	CAAT-box	CAAT	767	4	+	Nicotiana glutinosa
PlantCARE_24341	CAAT-box	CAAAT	881	5	-	Pisum sativum	common cis-acting element in promoter and enhancer regions
PlantCARE_24341	CAAT-box	CAAT	920	4	-	Nicotiana glutinosa
PlantCARE_24341	CAAT-box	CAAT	925	4	+	Nicotiana glutinosa
PlantCARE_24341	CAAT-box	CAAAT	935	5	+	Pisum sativum	common cis-acting element in promoter and enhancer regions
PlantCARE_24341	CAAT-box	CAAT	938	4	-	Nicotiana glutinosa
PlantCARE_24341	CAAT-box	CAAT	945	4	-	Nicotiana glutinosa
PlantCARE_24341	CAAT-box	CAAT	964	4	-	Nicotiana glutinosa
PlantCARE_24341	CAAT-box	CAAAT	969	5	+	Pisum sativum	common cis-acting element in promoter and enhancer regions
PlantCARE_24341	CAAT-box	CAAT	1104	4	+	Nicotiana glutinosa
PlantCARE_24341	CAAT-box	CAAAT	1106	5	-	Pisum sativum	common cis-acting element in promoter and enhancer regions
PlantCARE_24341	CAAT-box	CAAAT	1121	5	-	Pisum sativum	common cis-acting element in promoter and enhancer regions
PlantCARE_24341	CAAT-box	CAAT	1145	4	+	Nicotiana glutinosa
PlantCARE_24341	CAAT-box	CAAT	1163	4	-	Nicotiana glutinosa
PlantCARE_24341	CAAT-box	CCAAT	1173	5	-	Arabidopsis thaliana	common cis-acting element in promoter and enhancer regions
PlantCARE_24341	CAAT-box	CAAT	1271	4	+	Nicotiana glutinosa
PlantCARE_24341	CAAT-box	CAAT	1358	4	-	Nicotiana glutinosa
PlantCARE_24341	CAAT-box	CAAAT	1481	5	-	Pisum sativum	common cis-acting element in promoter and enhancer regions
PlantCARE_24341	CAAT-box	CAAT	1487	4	+	Nicotiana glutinosa
PlantCARE_24341	CAAT-box	TGCCAAC	1494	7	+	Petunia hybrida	common cis-acting element in promoter and enhancer regions
PlantCARE_24341	CAAT-box	CAAAT	1517	5	+	Pisum sativum	common cis-acting element in promoter and enhancer regions
PlantCARE_24341	CAAT-box	CAAT	1527	4	-	Nicotiana glutinosa
PlantCARE_24341	CAAT-box	CAAT	1531	4	-	Nicotiana glutinosa
PlantCARE_24341	CAAT-box	CAAAT	1578	5	-	Pisum sativum	common cis-acting element in promoter and enhancer regions
PlantCARE_24341	CAAT-box	CCAAT	1707	5	-	Arabidopsis thaliana	common cis-acting element in promoter and enhancer regions
PlantCARE_24341	CAAT-box	CAAT	1875	4	+	Nicotiana glutinosa
PlantCARE_24341	CAAT-box	CAAT	1916	4	+	Nicotiana glutinosa
PlantCARE_24341	G-Box	CACGTT	176	6	+	Pisum sativum	cis-acting regulatory element involved in light responsiveness
PlantCARE_24341	G-Box	CACGTG	523	6	+	Pisum sativum	cis-acting regulatory element involved in light responsiveness
PlantCARE_24341	G-Box	CACGTG	1114	6	-	Pisum sativum	cis-acting regulatory element involved in light responsiveness
PlantCARE_24341	G-Box	CACGTT	1440	6	+	Pisum sativum	cis-acting regulatory element involved in light responsiveness
PlantCARE_24341	AT~TATA-box	TATATAAA	1332	8	-	Arabidopsis thaliana
PlantCARE_24341	AT~TATA-box	TATATA	1334	6	-	Arabidopsis thaliana
PlantCARE_24341	AT~TATA-box	TATATA	1548	6	-	Arabidopsis thaliana
PlantCARE_24341	AP-1	TGAGTTAG	250	8	+	Arabidopsis thaliana
PlantCARE_24341	Unnamed__1	CGTGG	175	5	-	Zea mays
PlantCARE_24341	Unnamed__1	CGTGG	1425	5	-	Zea mays
PlantCARE_24341	Unnamed__1	CGTGG	1439	5	-	Zea mays
PlantCARE_24341	ACE	GCGACGTACC	483	9	+	Petroselinum crispum	cis-acting element involved in light responsiveness
PlantCARE_24341	STRE	AGGGG	749	5	+	Arabidopsis thaliana
PlantCARE_24341	STRE	AGGGG	778	5	+	Arabidopsis thaliana
PlantCARE_24341	STRE	AGGGG	871	5	+	Arabidopsis thaliana
PlantCARE_24341	STRE	AGGGG	1016	5	+	Arabidopsis thaliana
PlantCARE_24341	STRE	AGGGG	1317	5	+	Arabidopsis thaliana
PlantCARE_24341	STRE	AGGGG	1366	5	-	Arabidopsis thaliana
PlantCARE_24341	STRE	AGGGG	1396	5	+	Arabidopsis thaliana
PlantCARE_24341	Box III	atCATTTTCACt	1795	11	-	Pisum sativum	protein binding site
PlantCARE_24341	DRE core	GCCGAC	1406	6	+	Arabidopsis thaliana

## Sheet: Sheet2
PlantCARE_24341	ABRE	ACGTG	27	5	+	Arabidopsis thaliana	cis-acting element involved in the abscisic acid responsiveness
PlantCARE_24341	ABRE	ACGTG	176	5	-	Arabidopsis thaliana	cis-acting element involved in the abscisic acid responsiveness
PlantCARE_24341	ABRE	CACGTG	523	6	+	Arabidopsis thaliana	cis-acting element involved in the abscisic acid responsiveness
PlantCARE_24341	ABRE	ACGTG	524	5	+	Arabidopsis thaliana	cis-acting element involved in the abscisic acid responsiveness
PlantCARE_24341	ABRE	CACGTG	1114	6	-	Arabidopsis thaliana	cis-acting element involved in the abscisic acid responsiveness
PlantCARE_24341	ABRE	ACGTG	1115	5	+	Arabidopsis thaliana	cis-acting element involved in the abscisic acid responsiveness
